# Supplementary material for: Post-Dilatation of New-Generation Self-Expandable Transcatheter Aortic Valves Does Not Increase Atrioventricular Conduction Abnormalities
Source: Diagnostics (Basel). 2023 Jan 24;13(3):427. doi: 10.3390/diagnostics13030427 (PMC9914379; doi:10.3390/diagnostics13030427)
Supplement: Supplementary file 1 [file diagnostics-13-00427-s001.zip]

Archive with 1 entries (1 files):
- diagnostics-2131703-supplementary.pdf
